# Supplementary material for: Speeding up the core algorithm for the dual calculation of minimal cut sets in large metabolic networks
Source: BMC Bioinformatics. 2020 Nov 9;21:510. doi: 10.1186/s12859-020-03837-3 (PMC7654042; doi:10.1186/s12859-020-03837-3)
Supplement: Supplementary file 1 — Additional file 1. Tables with information on MILP sizes and average peak memory requirements for the different computations shown in Figs. 1–3. [file 12859_2020_3837_MOESM1_ESM.xlsx]

## Sheet: Overview
Additional file 1
Speeding up the Core Algorithm for the Dual Calculation of Minimal Cut Sets in Large Metabolic Networks
Steffen Klamt, Radhakrishnan Mahadevan, Axel von Kamp
Content: Tables with information on MILP sizes and average peak memory requirements for the different computations shown in Figures 1-3.

## Sheet: Growth-coupled production
dual system configuration		model	MILP size (after CPLEX preprocessing and before starting the enumeration)																				average peak memory [MB]
			average number of rows				average number of columns				average number of non-zeros				average number of binaries				average number of indicators
FLB	NB		FLB st des	FLB kn des	NB st des	NB kn des	FLB st des	FLB kn des	NB st des	NB kn des	FLB st des	FLB kn des	NB st des	NB kn des	FLB st des	FLB kn des	NB st des	NB kn des	FLB st des	FLB kn des	NB st des	NB kn des	FLB st des	FLB kn des	NB st des	NB kn des
eqs. (14)/(17)	eqs. (16)/(18)	iJO1366	1668	1646.8	1505.9	1484.7	2560.9	2152.1	2398.7	1990	9579.3	19843.5	12826.1	23090.3	615.8	615.8	615.8	615.8	587.6	587.6	583.2	583.2	592.9	561.6	250.1	223.3
no split	no split	iMM904	801.5	814.5	721.7	734.7	1122.5	918.2	1042.7	838.4	4117.5	7774.5	4957	8614	308	308	308	308	252.1	252.1	246.8	246.8	245.3	244.6	115.6	100
		iJM658	410.6	412.8	374.5	376.6	587.1	471	550.5	434.4	2259	4035.1	2542.4	4318	139.2	139.2	139.2	139.2	117.4	117.4	117.3	117.3	344.2	175.9	97.1	32.2
eq. (14a) (rev. split)	eq. (16a) (rev. split)	iJO1366	1919.2		1505.9		2636.8		2477.6		10045.4		13749.9		615.8		615.8		694.6		662		81		102.5
		iMM904	890.4		729.7		1237.9		1124.7		4536.6		5422.4		308		308		379		325.6		68.1		67.7
		iJM658	477.3		377.2		632.6		586.3		2536.1		2754.8		139.2		139.2		171.2		152.6		24.3		10.3
																							Note that CPLEX logs information about search tree size only periodically. This means that there will often not be a log at the time when the maximal tree size is reached. Therefore these values should be seen als lower bounds only.
rev. split: MILP variant with split reversible reactions
FLB st des: FLB variant with stoichiometric matrix in description of desired system (cf. Eqs. (14) and (14a))
FLB kn des: FLB variant with kernel matrix in description of desired system (cf. eq. (17))
NB st des: NB variant with stoichiometric matrix in description of desired system (cf. eqs. (16) and (16a))
NB kn des: NB variant with kernel matrix in description of desired system (cf. eq. (18))

## Sheet: Synthetic lethals
dual system configuration		model	MILP size (after CPLEX preprocessing and before starting the enumeration)										average peak memory [MB]
			average number of rows		average number of columns		average number of non-zeros		average number of binaries		average number of indicators
FLB	NB		FLB	NB	FLB	NB	FLB	NB	FLB	NB	FLB	NB	FLB	NB
eq. (14)	eq. (16)	iJO1366	596	417	1747	1568	4362	7283	670	670	650	647	1552.6	472.6
no split	no split	iMM904	251	155	780	684	1724	2275	342	342	337	337	85.7	42.6
		iJM658	133.9	88	423.8	377.9	1031	1747.9	177	177	174.4	174.4	9.2	13.4
eq. (14a) rev. split	eq. (16 a) rev. split	iJO1366	829	417	1862	1663	4856	8152	670	670	765	742	993.4	384.4
		iMM904	317	161	906	768	2171	2662	342	342	420	415	76.1	41.7
		iJM658	193	91	501	426	1341	2312	177	177	222	220.5	6.2	5.6
rev. split: MILP variant with split reversible reactions													Note that CPLEX logs information about search tree size only periodically. This means that there will often not be a log at the time when the maximal tree size is reached. Therefore these values should be seen als lower bounds only.
